# Supplementary material for: APOE genotype and age modifies the correlation between cognitive status and metabolites from hippocampus by a 2D 1H-MRS in non-demented elders
Source: PeerJ. 2015 Sep 17;3:e1202. doi: 10.7717/peerj.1202 (PMC4579016; doi:10.7717/peerj.1202)
Supplement: Supplemental Information 1 [file peerj-03-1202-s001.xlsx]

## Sheet: Sheet1
Group	Exam Number	Sub	Gender	Age	Education	MMSE	MOCA	ADL	Hachinski	HAMD	CDR	ADAS-cog	Wechsler	Digit Span Forward	Digit Span Backward	APOE type	APOE	NAA/Cr(R)	NAA/Cr(L)	MI/Cr(R)	MI/Cr(L)	MI/NAA(R)	MI/NAA(L)
NC	A8045	sub1	男	73	16	28	28	20	2	0	0	8	41	9	7	E4 E4	4	2.23	2.61	0.61	0.51	0.27	0.2
NC	A8393	sub2	男	69	16	30	28	20	3	0	0	5	42	9	8	E3 E3	3	2.54	1.46	0.66	0.73	0.26	0.5
NC	A9410	sub3	女	76	16	29	27	20	1	0	0	6	33	9	6	E3 E3	3	2.16	1.52	0.78	0.46	0.36	0.3
NC	A10459	sub4	男	66	16	29	25	20	0	5	0	5	34	8	8	E3 E3	3	2.1	1.82	0.72	0.74	0.34	0.41
NC	MR231430	sub5	男	75	16	30	27	20	1	0	0	6	31	7	5	E3 E3	3	2.31	3.26	0.7	1.37	0.31	0.42
NC	MR235713	sub6	女	68	16	29	27	20	3	4	0	4	32	9	5	E3 E4	4	2.47	2.44	0.41	1.01	0.17	0.41
NC	MR235770	sub7	男	77	12	26	25	20	4	0	0	4	22	7	4	E2 E3	2	2.06	1.58	0.67	0.99	0.33	0.62
NC	MR237271	sub8	男	83	16	30	28	20	2	0	0	5	34	6	3	E4 E4	4	2.84	2.11	0.59	0.43	0.21	0.2
NC	MR251154	sub9	女	83	16	30	28	22	0	0	0	6	23	7	4	E3 E3	3	1.69	1.58	0.51	0.57	0.3	0.21
NC	MR279062	sub10	男	71	16	28	27	20	2	0	0	7	38	8	5	E3 E3	3	1.68	1.92	0.67	0.66	0.4	0.34
NC	MR281595	sub11	女	81	16	30	27	20	1	1	0	1	33	9	4	E3 E3	3	1.77	2.83	0.61	0.36	0.35	0.13
NC	MR282308	sub12	男	68	16	30	30	20	2	19	0	4	52	7	6	E3 E3	3	3.92	2.93	0.64	0.68	0.16	0.23
NC	MR284301	sub13	男	73	16	30	24	20	4	5	0	8	25	8	4	E3 E3	3	2.43	2.03	0.75	0.78	0.31	0.38
NC	MR284296	sub14	男	75	16	30	28	20	0	4	0	3	30	8	5	E3 E3	3	2.03	2.35	0.71	0.75	0.35	0.32
NC	MR285555	sub15	男	82	16	24	25	23	2	0	0	14	20	6	3	E3 E3	3	2.37	0.13	0.52	1.29	0.22	0.31
NC	MR290918	sub16	男	76	16	29	27	20	2	2	0	2	23	8	5	E3 E3	3	3.61	2.41	0.7	0.74	0.19	0.31
MCI	A8542	sub17	男	85	9	28	14	22	2	3	0	11	24	5	3	E2 E3	2	2.58	2.62	0.79	1.01	0.31	0.38
MCI	A8637	sub18	男	78	16	25	21	23	5	0	0.5	6	13	7	4	E3 E3	3	3.15	1.78	0.39	0.6	0.12	0.34
MCI	A8914	sub19	女	80	16	25	26	20	3	2	0.5	19	57	7	6	E3 E3	3	2.58	2.25	0.74	0.69	0.29	0.31
MCI	A9116	sub20	女	69	16	29	22	20	0	0	0	9	34	10	7	E3 E3	3	2.35	2.09	0.84	0.94	0.36	0.45
MCI	A9396	sub21	男	71	16	30	23	20	1	0	0	3	40	10	6	E2 E3	2	2.49	2.24	0.8	0.64	0.32	0.29
MCI	A9570	sub22	男	88	16	23	16	20	5	2	0	23	17	5	3	E3 E3	3	2.27	2.05	0.6	0.5	0.26	0.24
MCI	A9690	sub23	男	81	16	28	21	20	3	1	0.5	12	29	6	4	E3 E4	4	3.11	1.94	0.88	0.47	0.28	0.24
MCI	MR230675	sub24	男	81	9	24	25	20	3	5	0	10	20	7	4	E3 E3	3	2.25	2.21	0.61	0.63	0.27	0.28
MCI	MR270115	sub25	男	73	16	30	24	22	4	0	0.5	2	25	8	4	E3 E4	4	3.43	2.5	0.71	1	0.21	0.4
MCI	MR279061	sub26	男	88	16	21	20	42	5	1	0.5	11	9	4	2	E3 E3	3	2.45	1.4	0.71	0.8	0.29	0.57
MCI	MR287675	sub27	男	84	12	20	20	22	9	7	0.5	7	8	7	4	E3 E3	3	2	3.37	0.92	1.48	0.46	0.44
